# Supplementary material for: Development and Assessment of a Novel Whole-Gene-Based Targeted Next-Generation Sequencing Assay for Detecting the Susceptibility of Mycobacterium tuberculosis to 14 Drugs
Source: Microbiol Spectr. 2022 Oct 18;10(6):e02605-22. doi: 10.1128/spectrum.02605-22 (PMC9769975; doi:10.1128/spectrum.02605-22)
Supplement: Supplemental file 2 — Supplemental material. Download spectrum.02605-22-s0002.xlsx, XLSX file, 0.03 MB [file spectrum.02605-22-s0002.xlsx]

## Sheet: Table S3
Table S3 Sequencing depth at each drug resistance-associated gene for heteroresistance
Gene	Replicate 1								Replicate 2								Replicate 3								Average depth (×)
	Mutant/H37Rv ratio (%)								Mutant/H37Rv ratio (%)								Mutant/H37Rv ratio (%)
	100/0	32/68	16/84	8/92	4/96	2/98	1/99	0/100	100/0	32/68	16/84	8/92	4/96	2/98	1/99	0/100	100/0	32/68	16/84	8/92	4/96	2/98	1/99	0/100
rpoB	3301.92	3521.78	3330.5	3207.17	2891.83	3454.67	3209.08	3331.03	2805.06	2840.5	2895.03	2897.5	2404.56	2527.06	2449.39	2414.44	3381.5	2975.64	3481.58	3866.33	2981.08	3257.5	3404.64	3153.58	3082.64
katG	2545.29	2621.46	2475.5	2510.25	2173.62	2597.54	2447.17	2478.67	2173.83	2164.75	2200.17	2215.54	1821.58	1932.04	1822.17	1751	2693.96	2365.88	2646.04	2998.04	2240.75	2492.38	2586.38	2373.75	2346.99
fabG1	2597.38	2412.88	2468.12	2369.5	2082.38	2442.5	2305.88	2308.38	2154.38	2172.88	2217.5	2134.62	1723.75	1822.25	1774.62	1681.12	2641.12	2252.38	2628.25	2959	2164.88	2386.5	2458	2265.38	2267.65
inhA	4041.12	4488.75	3919.12	3836.38	3574.12	4142.88	4166.75	4046.5	3425.62	3414.75	3400.88	3390	2969.5	3204.38	3097.62	2894.62	4065.5	3894.12	4089	4398.62	3539.75	3916.12	4159	3748.75	3742.66
embB	1660.67	1813.97	1763.64	1665.18	1427.09	1738.7	1625.91	1693.61	1500.3	1471.7	1561.18	1580.76	1246.06	1318.03	1253.52	1249.82	1676.52	1601.15	1757.09	1913.24	1489.76	1638.18	1659.18	1577.61	1578.45
pncA	2590	2784.17	2489.5	2348	2178.33	2671.17	2444.83	2411.5	2165.17	2150.17	2212.83	2187.67	1826.5	1906.83	1833.67	1749	2754.83	2305.67	2924.67	2980.5	2235	2502	2551.17	2327.33	2355.44
gyrA	2403.88	2629.04	2452.84	2394.28	2096.76	2535.2	2373.52	2403.56	2121.76	2125.88	2214.84	2207.68	1805.16	1916.84	1870.2	1809.48	2459.28	2235.64	2531.4	2809.48	2203.92	2421.4	2470	2373.08	2286.05
gyrB	2478.16	2833.37	2460.11	2412.21	2184.16	2586.58	2472.37	2514.32	2251.89	2143.32	2231.05	2267	1863.84	2011.68	1898.63	1859.47	2641.16	2381.84	2552.16	2915.89	2220.79	2430.84	2509.95	2404.89	2355.24
rrs	1590.14	1907.07	1752.57	1676.64	1464	1684.21	1593.5	1656.79	1398.14	1583.21	1626	1601.57	1231.57	1342.57	1288.57	1234.29	1694.86	1557.79	1863.79	2062.43	1506.29	1598.43	1688.36	1647.71	1593.77
eis	1792.43	1984.79	1929.57	1870.71	1589.21	1977.57	1813.29	1847.14	1720.57	1695.29	1742.14	1809.86	1463.36	1522.57	1408.5	1399.5	1869.36	1804.64	1986.71	2160.71	1722.07	1811.14	1870.29	1709.29	1770.86
rpsL	3028.5	3365.5	3251	3001	2740	3074.5	2989.5	3029	2523.25	2654.25	2678	2557.75	2234	2365.75	2233.25	2156.25	3038.5	2716.25	3246	3508.25	2655.25	3019.5	3113.5	2864.75	2835.15
atpE	3469.67	3551	3252.33	3045.33	2674.67	3191.67	3207.33	3142.33	2782.67	3000.67	3026.67	2785	2419.33	2478.33	2416	2148.67	3401	3019	3544.67	3760.33	2784	3202	3274.33	2833	3017.08
Rv0678	2422.83	2650.5	2462.83	2331	2197.83	2425.17	2305.5	2388.83	2097.33	2148.5	2378.67	2180.17	1841.5	1881.5	1847.5	1736.17	2555	2131.83	2590.33	2855.5	2209.33	2352.33	2388	2284.33	2277.6
pepQ	2328.73	2394.27	2458.36	2212.91	1843.55	2274.91	1976.27	2124.55	2087.82	2037.64	2261.82	2152.64	1692	1750.09	1704.45	1687.91	2327.36	2106.36	2439.64	2632.09	1974.18	2140.64	2187.91	2089.73	2120.24
rrl	2359.94	2746.45	2572.65	2474.71	2238.1	2637.55	2553.9	2551.39	2008.06	2227.03	2273.97	2250.58	1852.61	2024.81	1916.45	1859.58	2472.74	2424.35	2803.32	2992.35	2254.16	2506.48	2635.16	2443.97	2378.35
rplC	3300.57	3747.57	3517.71	3338.29	3120.43	3644.43	3428.43	3383	2878.14	2837.57	3040.57	3020.29	2448.86	2564.29	2466.43	2426.71	3422.29	2844.57	3618	3923.29	3024.43	3304	3360.29	3277.71	3164.08
Rv1979c	2835.93	3249.29	2929.21	2822.14	2576.93	3155.29	2933.43	3000.93	2477.71	2516.07	2616.36	2503.5	2133.71	2321.93	2219.71	2212	2977.43	2688.14	3119.79	3347.36	2675.57	2938.29	3050.43	2915.93	2759.04
ddn	2738.33	2616.67	2467.5	2315	2053.5	2324.33	2235	2211.5	2349	2174.67	2185.67	1987.5	1700.67	1757	1664.83	1593	2747.5	2035.83	2490.67	2686.5	2066.67	2243.67	2320.67	2128.17	2212.24
fgd1	2522.55	2934.09	2664.91	2650.36	2225.09	2606	2454.18	2544.73	2252	2212.09	2329	2418.18	1832.91	2023.18	1841.82	1819.91	2654.45	2552.64	2665.64	3023.73	2308.91	2460.82	2480.55	2425.45	2412.63
fbiA	1926.55	1873.27	1847	1774.64	1568.18	1824.36	1761.45	1724.82	1620.45	1622.55	1687.55	1565	1338.55	1409.36	1357.45	1305	1935.55	1803.45	1967.18	1981.64	1547.82	1810.82	1852.36	1630.91	1697.33
fbiB	3105.77	3025.77	2966.69	2700.31	2551.46	2995.15	2978.15	2805.46	2692.46	2652.69	2772.46	2494.31	2231.38	2327.69	2257.62	2156.15	3024.92	2707.92	3068.08	3129.69	2498.69	2828.85	2992.15	2600.23	2731.84
fbiC	2161.8	2099.88	2217.04	2055.36	1824.48	2106.8	2023.76	2046.44	1887.88	1859.6	1976.4	1881.32	1521.8	1645.8	1554.4	1498.92	2149.44	1942.6	2242.84	2375.84	1839.84	2058.36	2052.4	1961.72	1957.7

## Sheet: Table S4
Table S4 Sequencing depth at each drug resistance-associated gene on the total set of 85 isolates
Gene	Sample No.
	Traning set
	1	2	3	4	5	6	7	8	9	10	11	12	13	14	15	16	17	18	19	20	21	22	23	24	25	26	27	28	29	30	31	32	33	34	35	36	37	38	39	40	41	42	43	44	45	46	47	48	49
rpoB	1088.67	928.583	1102.11	885.639	992.278	1016.56	997.278	1337	774.083	1129.72	779.278	889.611	656.917	487.611	850.139	558.111	559.917	349.361	443.778	586.861	670.167	339.222	629.056	425.611	1579.92	1213.72	2449.47	2913.5	953.361	1474.25	1386.47	1531.31	1352.69	1956.22	2983.64	3111.69	1823.72	1806.47	1415.22	1553.47	1375.17	2725.11	2564.67	2127.42	1753.11	2115.14	1776.17	1800.86	2223.5
katG	861.958	1073.79	877.25	772.5	777.417	829.125	796.458	1019.96	639	1330.42	1183.29	1025.75	547.625	470.458	686.292	478.833	421.542	602.458	599.583	435.875	926.042	490.917	438	338.042	1344	1023.83	1901	2235.5	852.708	1262.58	1228.12	1846.12	1090.08	1655.67	2360.5	2443.17	1353.38	1464.21	1140.79	1137.25	1114.71	2034.88	1851.38	1629	1318.67	1754.83	1403.71	1534.12	1707
fabG1	921.875	1669.88	890.625	794.75	810.875	935.125	825.625	1072.5	962.375	2680.62	2025.12	1888.75	820.5	738.875	934.75	836.75	598.875	1045.62	1527	602.5	2267.12	762	589.125	495.75	1255	1056.12	2011.25	2532.25	790.25	1124.88	1003.5	2692.5	1062	1730.62	2582.88	2537	1295.25	1385.25	1090.5	1212.75	1006.75	2104.5	1852.75	1562.62	1269.38	1673.12	1336.38	1444.5	1688.12
inhA	1378.12	966.875	1374.62	1182.5	1328.12	1425.25	1374.88	1613.88	919.875	898.625	740.625	965.875	796.875	651.875	1060	695.75	630.75	430.625	585.5	664.75	696.125	313.375	740.5	515.5	2014.88	1505.12	3040.38	3619.62	1195.38	1934	1680.88	1437.5	1437.75	2359	3638.25	3565.12	1994.12	2080.5	1484.75	1620	1492.5	3088.62	2814.75	2339.62	1845.5	2535	2037.88	2202.25	2756.38
embB	532.636	577.606	472.879	445.212	443.758	431.364	466.273	613.667	471.333	770.212	616	619.939	399.182	342.333	450.515	374.758	255.121	285.03	315	269.333	446.818	231.061	294.303	231.848	766.061	613.606	1100.61	1388.52	481.121	769.576	678.576	824.788	692.303	970.818	1416.36	1496.79	868.03	955.879	726.242	702	711.455	1169.52	1110.06	927.061	733.061	1014.03	849.818	931.818	1055.76
pncA	1029.17	1515.83	909.167	773.667	972.833	961.667	942.667	1093.83	695.833	700.667	1454.67	1094.83	587.667	547.5	804.833	490.833	552.833	280.5	372.333	538.833	438.667	496.5	554.333	386.333	1383	1046.67	2077.67	2277.33	791.167	1272.17	1292.17	2257.17	1043.33	1771	2232	2477.83	1399.5	965.833	1018.5	1027.67	1017.83	2149.67	1879.83	1683.33	1277.33	1757.33	1363.33	1508	1883.33
gyrA	945.48	1218.76	867.24	712	947.88	887.92	923.8	1110.8	769.64	2153.04	1246.48	1110.8	671.76	481.16	807.32	568.4	490.68	552.72	904.72	511.32	1224.68	481	528.52	387.04	1188.56	986.52	1818.08	2244.52	758.4	1147.04	1054.12	1917.96	1032.52	1391.28	2178.12	2275.6	1350.04	1348.6	1109.92	1110.16	1078.32	1970.08	1847.36	1621.48	1313.12	1561.72	1305.32	1314.52	1601.96
gyrB	1213.37	1221.84	1101.68	876.684	1475.89	1271.11	1389.74	1391.89	962	2363.84	1095.47	1065.95	846.789	669.158	949.263	770.474	598.684	527.579	1034.68	564.474	1489.42	447.632	588.421	478.474	1572.47	1363.74	2197.05	2689.58	1019	1522.11	1419.21	1646.89	1404.11	1752.63	2556.26	2529.58	1756.16	1786.21	1126.95	1640.05	1429.11	2303.37	2170.95	1954.68	1684.47	1967.26	1619.58	1670.05	1770.16
rrs	1066.21	1673.29	971	776.429	1023.36	987.857	987	1130.07	1066.29	3645.79	1971.14	1624.93	858.857	636.429	953.429	946.357	660.929	789.5	1781.57	579.571	2214.93	803.571	636.857	530.5	1326.64	1207.79	1788.07	2161.43	812.929	1229.14	1282.86	2836.07	1042	1404.93	2057	1945.64	1333.29	1324.14	1111.93	1446.93	1005.21	1628.57	1599.14	1445.07	1274.57	1496.79	1277.86	1173.43	1211.86
eis	642.714	884.357	543.643	570.286	603.714	659.571	638	774.929	690.929	2192.71	906.143	1034.86	589.357	582.429	638.643	571.786	373.214	407.071	763.857	377.929	1168.64	324.714	384.929	320.571	1038.5	788.357	1561.93	1655.57	628.857	922.786	917.357	1399.57	764.357	1169.5	1853.29	1616.71	920.571	1032.5	837.643	789	725.429	1323.21	1228.43	1083.93	829	1196.71	937.357	1078.79	1259.07
rpsL	1498.5	1255.5	1463.25	1267	1256.5	1303.5	1348.25	1692	1268.25	641.25	1043.25	1166	1106.25	837	1231	864.25	878	487.75	312.25	783.5	374.5	449.75	868.25	640	2007.5	1628.5	2723	3499	1136	2014.25	1336.25	2511	1452	2072	2776.75	3023	1756	1920.5	1275.25	1452	1237	2514.75	2315.75	1995.5	1766.75	2060.5	1780	1777	1856.25
atpE	1916.33	2432.67	1659	1352	2025.33	1684	1885.33	1962.67	1482.33	7421.67	2070.67	2400	1310.33	998.333	1386.33	1129	1087	1129.33	2643.33	823.667	4301	983.667	989.333	792.333	2042	1586.67	3001.33	3657.33	1019	1890	1677.67	4081	1300.33	2112	3178.67	3077	1614.67	1952	1221	1554.33	1372.33	1551.33	2624.33	2166.67	1943.33	2167.67	1714	1801.67	2081.67
Rv0678	815.167	925.167	727.167	657.5	836.833	0	0.833333	587.333	866.833	571	863	804	726.167	551.167	723.5	584.167	342.667	508.167	218	539.5	317.833	405.833	573.167	491.5	1438.17	1206.67	2017.83	2420.83	874.5	1393.17	1323.67	1978.83	1072.83	1748.67	2514.5	2451.5	1510.17	1607.17	1291.67	1126.5	1297.83	1967	1883	1609.5	1469.83	1718.67	1410.33	1510.67	1653.5
pepQ	1093.09	1079	905.818	883.273	919.818	939.818	970.091	1187.36	990.182	1606	929.091	1177.91	846.727	716.182	947.091	804.818	663.545	411.727	653.818	621.818	888.636	375.727	621.545	527.818	1339	992.818	2115.55	2334.55	711.182	1229.64	1204.73	1811.55	849.455	1339.55	2187.45	2173.27	1111.18	1216	847.636	934.909	809.818	1638	1536.91	1376.45	1027.64	1455.27	1141.73	1281.55	1428.27
rrl	1361.71	1603.16	1278.45	1017.39	1345.45	1277.39	1280.1	1475.03	1215.45	3561.52	1902.74	1794.55	1040.74	743.323	1290.42	1036.74	849.645	974.097	1459.32	777.516	2252.35	858.839	850.645	620.71	1679	1435.42	2357.65	2978.35	961.806	1544.42	1534.52	2993.52	1352.9	1822.84	2812.68	2769.84	1749.58	1724.77	1344.84	1676.94	1203	2386.97	2226.48	1818.06	1749.32	1942.42	1627.87	1489.74	1959.68
rplC	1457.29	1394.86	1338.71	1146.14	1242	1262.57	1311.71	1620.43	1455.57	3550	1162.57	1557.57	1193.14	1037.43	1367.14	1158.29	858.714	505.714	1418.14	888.571	2051	529.429	906.429	735.143	1987.86	1567.71	2922	3489.71	1209.71	1795.29	1662.29	2166.71	1320.86	1983.14	3298.71	3196	1783.14	1801.43	1492.71	1435	1438.57	2599.43	2516	1901.29	1584.57	2174.71	1746.29	1789.71	2361
Rv1979c	1469.86	1306.29	1254.36	1072.93	1616.36	1564	1476.14	1508.93	1181.21	1469.43	1293.5	1223.14	968.143	881.929	1224.79	1008.5	875.357	662	912.929	743.143	988.357	509	770	611	1689	1377.71	2636.93	2691.5	989	1532.57	1531.07	2013.57	1298.14	1859.07	2967.64	2893.43	1536.29	1684.57	1307.57	1668.14	1222.57	2396.21	2293.64	2031.71	1776.93	2051.79	1586.14	1635.86	2074.29
ddn	1152.33	805.667	851.167	841.5	976.667	1059	994	1076.67	1367.5	1872.33	893.667	977.833	997.833	957.167	1250.33	929	749.667	484.833	860	770.333	1314.83	407.667	729.667	517	1263.17	1135.17	1971	2415.5	789	1169.17	1460.33	1435	1080.17	1504.83	2293.67	2286	1337	1141.33	957	1012.5	1068.33	1786	1469.83	1246.67	1105.5	1433	1091.5	1242.33	1506.5
fgd1	1134	1285.45	1120.45	1023.91	1025	1079.18	1021.55	1359.55	1175.73	1113.91	1244	1242	1012.09	907.091	1131.09	975.455	671.273	522.818	641.727	643.727	813	447.091	677.909	551.545	1533.27	1131.45	2135.73	2336.55	836.727	1539.18	1297.64	1686.09	1154.55	1689.73	2421.09	2353.64	1389.09	1507.91	1100.36	1127.73	1105.36	1975.36	1878.36	1617	1175.45	1778.91	1472.64	1597.64	1615.91
fbiA	726.909	696.455	602.273	616.727	674.636	677.364	684.818	817.455	708.727	1335.73	801.455	738.273	617.727	530.091	632.091	570.091	431.364	340.636	541.364	384.636	796.727	283.636	430.727	358	1087.36	874.091	1553.36	1802.64	660.364	1103.91	1012.64	1215.27	796.727	1115.45	1654.45	1609.91	977.727	1011.91	725.182	785.182	696.909	1417.73	1106.82	1017.64	900.273	1151	959.091	984.909	1125.27
fbiB	1037.92	1154.77	841.077	759.615	873.923	954.154	906.846	1076.46	907.154	1901.85	1004.54	1077.69	791.538	688.154	851.846	663.154	523.615	464.308	763.154	477.923	950.154	358.538	546.385	418.615	1326.31	963.462	1993.62	2434.38	743.846	1276.23	1104	1922.69	912.692	1557.54	2415.69	2474.08	1238.77	1328.38	981.846	994.077	981.615	2009.69	1723.46	1443.46	1179.38	1644.31	1244.77	1358.08	1815.54
fbiC	807.08	1038.64	614.36	615.04	727.68	778.68	745.32	853.72	754.8	2892.28	1189.68	1076.64	654.24	546.56	739.12	608.24	486.04	538.24	1104.04	419.84	1803	439.56	464.8	375.68	1084.36	889.08	1572.88	1833.32	657.04	1002	962.68	1893.92	860.84	1212.76	1785.76	1886.72	1083.68	1171.84	821.76	947.16	825.28	1457.88	1348.6	1243.08	1000.32	1269.6	1038.68	1126.92	1208.92
[truncated: 37 more columns]
